# Supplementary material for: Leaf elemental composition analysis in spider plant [Gynandropsis gynandra L. (Briq.)] differentiates three nutritional groups
Source: Front Plant Sci. 2022 Sep 2;13:841226. doi: 10.3389/fpls.2022.841226 (PMC9478508; doi:10.3389/fpls.2022.841226)
Supplement: Supplementary file 3 [file Table_3.XLSX]

## Sheet: Recommended Intake
Supplementary Table 3. Contribution of 100 g fresh leaves od spider plant to daily recommended nutrient intake for all age groups
Minerals		Infant and Children		Adolescents				Adults
		1-3 years	4-8 years	Males (9-13 years)	Males (14-18 years)	Females (9-13 years)	Females (14-18 years)	Males (19–50 years)	Males (> 50 years)	Females (19–50 years)	Females (> 50 years)
Calcium
	RDA	500	800	1300	1300	1300	1300	1000	1200	1000	1200
	Concentration mg/100 g FW	197.82	197.82	197.82	197.82	197.82	197.82	197.82	197.82	197.82	197.82
	Contribution (%) to RDA	39.56	24.73	15.22	15.22	15.22	15.22	19.78	16.48	19.78	16.48
Copper
	RDA	0.34	0.44	0.7	0.89	0.7	0.89	0.9	0.9	0.9	0.9
	Concentration mg/100 g FW	0.13	0.13	0.13	0.13	0.13	0.13	0.13	0.13	0.13	0.13
	Contribution (%) to RDA	38.19	29.51	18.55	14.59	18.55	14.59	14.43	14.43	14.43	14.43
Iron
	RDA	7	10	8	11	8	11	8	8	18	8
	Concentration mg/100 g FW	1.42	1.42	1.42	1.42	1.42	1.42	1.42	1.42	1.42	1.42
	Contribution (%) to RDA	20.28	14.2	17.74	12.9	17.74	12.9	17.74	17.74	7.89	17.74
Potassium
	RDA	2000	2300	2500	3000	2300	2300	3400	3400	2600	2600
	Concentration mg/100 g FW	281.62	281.62	281.62	281.62	281.62	281.62	281.62	281.62	281.62	281.62
	Contribution (%) to RDA	14.08	12.24	11.26	9.39	12.24	12.24	8.28	8.28	10.83	10.83
Magnesium
	RDA	80	130	240	410	240	360	420	420	320	320
	Concentration mg/100 g FW	71.7	71.7	71.7	71.7	71.7	71.7	71.7	71.7	71.7	71.7
	Contribution (%) to RDA	89.63	55.15	29.88	17.49	29.88	19.92	17.07	17.07	22.41	22.41
Manganese
	RDA	1.2	1.5	1.9	2.2	1.6	1.6	2.3	2.3	1.8	1.8
	Concentration mg/100 g FW	2.32	2.32	2.32	2.32	2.32	2.32	2.32	2.32	2.32	2.32
	Contribution (%) to RDA	193.55	154.84	122.24	105.57	145.17	145.17	100.98	100.98	129.04	129.04
Sodium
	RDA	1000	1200	1500	1500	1500	1500	1500	1300	1500	1300
	Concentration mg/100 g FW	12.2	12.2	12.2	12.2	12.2	12.2	12.2	12.2	12.2	12.2
	Contribution (%) to RDA	1.22	1.02	0.81	0.81	0.81	0.81	0.81	0.94	0.81	0.94
Phosphorus
	RDA	460	500	1250	1250	1250	1250	700	700	700	700
	Concentration mg/100 g FW	91.32	91.32	91.32	91.32	91.32	91.32	91.32	91.32	91.32	91.32
	Contribution (%) to RDA	19.85	18.26	7.31	7.31	7.31	7.31	13.05	13.05	13.05	13.05
Zinc
	RDA	3	5	8	11	8	9	11	11	8	8
	Concentration mg/100 g FW	0.6	0.6	0.6	0.6	0.6	0.6	0.6	0.6	0.6	0.6
	Contribution (%) to RDA	19.86	11.92	7.45	5.42	7.45	6.62	5.42	5.42	7.45	7.45
	RDA: recommended dietary allowance
	FW: fresh weight
